# Supplementary material for: T Cell Response following Anti-COVID-19 BNT162b2 Vaccination Is Maintained against the SARS-CoV-2 Omicron B.1.1.529 Variant of Concern
Source: Viruses. 2022 Feb 8;14(2):347. doi: 10.3390/v14020347 (PMC8878189; doi:10.3390/v14020347)
Supplement: Supplementary file 1 [file viruses-14-00347-s001.zip]

Archive with 1 entries (1 files):
- viruses-1579025-supplementary.pdf
